# Supplementary material for: An initial study on the agreement of body temperatures measured by infrared cameras and oral thermometry
Source: Sci Rep. 2021 Jun 7;11:11901. doi: 10.1038/s41598-021-91361-6 (PMC8184925; doi:10.1038/s41598-021-91361-6)
Supplement: Supplementary file 1 — Supplementary Information. [file 41598_2021_91361_MOESM1_ESM.csv]

Record ID	Survey Timestamp	1. Date?	2. Time?	3. Subject's age?	4. Subject's gender?	4a. If 'Other', please state:	ROUND 1: Infrared thermal camera 1 temperature (°C):	ROUND 2: Infrared thermal camera 1 temperature (°C):	ROUND 1:Infrared thermal camera 2 temperature (°C):	ROUND 2: Infrared thermal camera 2 temperature (°C):	ROUND 1: Infrared thermal camera 3 temperature (°C):	ROUND 2: Infrared thermal camera 3 temperature (°C):	12. Oral thermometer temperautre (°C):	13.&nbsp;Has the subject experienced any fever symptoms in the last 24 hours?	13a. If 'yes', did the subject take any medications to treat your fever in the last 4 hours?	14.&nbsp;Has the subject experienced any symptoms in the last 24 hours of sore throat, cough, runny nose, loss of taste or smell?	15. What mask type was the subject wearing?	Complete?
1	3/08/2020 16:49	3/08/2020	16:43		Male		36.8	36.7	34.3	34.2	35.2	35.6	36.2	No		No	Disposable surgical	Complete
2	3/08/2020 16:58	3/08/2020	16:51		Male		36.3	36.2	34.9	34.8	35.3	35.5	36.9	No		No	Disposable surgical	Complete
3	3/08/2020 17:03	3/08/2020	16:58		Female		36.5	36.5	34.5	33.8	35	34.7	36.6	No		No	Disposable surgical	Complete
4	3/08/2020 17:16	3/08/2020	17:11		Female		36.9	36.9	34.1	34	34.7	34.7	35.4	No		No	Re-useable cloth	Complete
5	4/08/2020 9:08	4/08/2020	9:04		Male		36.3	36.4	33.3	33.3	33.6	33.7	35.6	No		No	Disposable surgical	Complete
6	4/08/2020 9:14	4/08/2020	9:11	29	Male		36.9	36.9	35.7	35.9	36	36	36.3	No		No	Disposable surgical	Complete
7	4/08/2020 9:18	4/08/2020	9:15	32	Male		36.2	36.2	34.9	34.9	35.2	34.9	35.7	No		No	Re-useable cloth	Complete
8	4/08/2020 9:23	4/08/2020	9:19	37	Male		36.5	36.7	34	34	34.8	35	35.9	No		No	Re-useable cloth	Complete
9	4/08/2020 9:32	4/08/2020	9:29	23	Male		36.5	37.1	33.6	33.8	34.3	34.7	35.6	No		No	Disposable surgical	Complete
10	4/08/2020 9:39	4/08/2020	9:32	21	Male		36.8	36.6	34.1	34	34.2	34.1	35.6	No		No	Re-useable cloth	Complete
11	4/08/2020 10:15	4/08/2020	10:11	38	Male		37	36.9	34.6	34.4	34.6	34.5	36.1	No		No	Re-useable cloth	Complete
12	4/08/2020 11:07	4/08/2020	11:03	41	Male		36.6	36.6	34.5	34.5	35	35	35.2	No		No	Disposable surgical	Complete
13	4/08/2020 11:14	4/08/2020	11:11	41	Female		36.1	36.1	33.5	34	33.9	33.8	36.2	No		No	Re-useable cloth	Complete
14	4/08/2020 11:20	4/08/2020	11:15	29	Female		36.2	36.5	33.6	33.6	35.5	35.7	36.6	No		No	Re-useable cloth	Complete
15	4/08/2020 11:57	4/08/2020	11:53		Male		36.2	36.2	32.6	32.6	34.3	34.4	35.3	No		No	Disposable surgical	Complete
16	4/08/2020 12:08	4/08/2020	12:05	36	Male		36	36.1	34.1	33.9	35.5	35.3	36.5	No		No	Disposable surgical	Complete
17	4/08/2020 12:58	4/08/2020	12:53	32	Male		36.3	36.1	34.8	34.8	35.3	35.3	36.3	No		No	Disposable surgical	Complete
18	4/08/2020 13:09	4/08/2020	13:09		Female		36.8	36.7	34.3	34.5	35.5	35	36.3	No		No	Disposable surgical	Complete
19	4/08/2020 13:35	4/08/2020	13:31	33	Female		36.5	36.6	34.2	34.2	35.2	35.4	36.5	No		No	Re-useable cloth	Complete
20	4/08/2020 13:41	4/08/2020	13:36	27	Male		36.9	36.6	34.6	34.5	35.2	35	35.8	No		No	Re-useable cloth	Complete
21	4/08/2020 13:48	4/08/2020	13:44	33	Male		37	36.7	35.1	34.9	35.7	35.7	36.7	No		No	Re-useable cloth	Complete
22	4/08/2020 13:52	4/08/2020	13:47	31	Male		36.9	36.9	35.5	35.3	36.1	35.7	36.1	No		No	Re-useable cloth	Complete
23	4/08/2020 14:10	4/08/2020	14:05	32	Female		36.4	36.5	34.2	34.1	35.1	35.2	36.7	No		No	Re-useable cloth	Complete
24	4/08/2020 14:26	4/08/2020	14:19	57	Male		36.7	36.6	34.6	34.8	35.9	35.9	36.4	No		No	Re-useable cloth	Complete
25	4/08/2020 14:34	4/08/2020	14:29	28	Male		37	37	34.5	34.8	35.1	35	36.4	No		No	Disposable surgical	Complete
26	4/08/2020 15:53	4/08/2020	15:27		Female		37	36.8	34.6	34.7	35.1	35.1	36.4	No		No	Disposable surgical	Complete
27	4/08/2020 15:54	4/08/2020	15:44	56	Female		36.2	36.2	34.3	34.2	35.2	35.2	35.8	No		No	Re-useable cloth	Complete
28	4/08/2020 16:49	4/08/2020	16:45		Male		36.7	36.5	33.6	33.5	34.8	34.6	36.7	No		No	Disposable surgical	Complete
29	5/08/2020 9:44	5/08/2020	9:33	29	Male		37.4	37.3	36.1	36.1	37.3	37.2	36.9	No		No	Disposable surgical	Complete
30	5/08/2020 9:50	5/08/2020	9:47	38	Male		36	36.1	34	34.1	34.5	34.7	35.8	No		No	Re-useable cloth	Complete
31	5/08/2020 9:58	5/08/2020	9:54	30	Female		36.5	36.2	33.3	33.7	34.4	34.2	36	No		No	Disposable surgical	Complete
32	5/08/2020 10:11	5/08/2020	10:07	32	Male		36.9	36.7	34.3	34.5	34.8	34.5	36.5	No		No	Re-useable cloth	Complete
33	5/08/2020 10:21	5/08/2020	10:14	40	Male		36	36.3	33.3	33.3	34.1	33.9	36	No		No	Re-useable cloth	Complete
34	5/08/2020 10:21	5/08/2020	10:17	37	Female		36.3	36	33.8	34	34.5	34.6	36.2	No		No	Re-useable cloth	Complete
35	5/08/2020 10:44	5/08/2020	10:39	39	Male		36	36.3	33.3	33.4	34	34.1	36	No		No	Disposable surgical	Complete
36	5/08/2020 10:51	5/08/2020	10:44	59	Male		36.2	36.2	34.1	33.6	34	34.1	35.6	No		No	Disposable surgical	Complete
37	5/08/2020 11:27	5/08/2020	11:21	29	Female		37.2	37.1	34.8	34.8	35.3	35.8	36.9	No		No	Re-useable cloth	Complete
38	5/08/2020 11:28	5/08/2020	11:25	32	Male		37.1	37.2	35.4	35.4	36	35.7	36.7	No		No	Re-useable cloth	Complete
39	5/08/2020 11:29	5/08/2020	11:27	36	Male		36.5	36.4	34.6	34.6	35.4	35.4	37.1	No		No	Re-useable cloth	Complete
40	5/08/2020 11:42	5/08/2020	11:37	32	Male		36.4	36.5	34.6	34.6	35.4	35.4	36.9	No		No	Re-useable cloth	Complete
41	5/08/2020 11:58	5/08/2020	11:52		Male		36.3	36.3	33.6	33.1	33.9	33.9	35.9	No		No	Disposable surgical	Complete
42	5/08/2020 12:05	5/08/2020	12:00	38	Male		36.2	36.4	35.1	35.1	35.6	35.7	36.8	No		No	Re-useable cloth	Complete
43	5/08/2020 12:19	5/08/2020	12:14	32	Female		36.5	36.7	34.4	34.4	35.3	35.3	36.5	No		No	Re-useable cloth	Complete
44	5/08/2020 12:35	5/08/2020	12:31	25	Female		36.9	36.7	34.8	34.6	35.8	35.1	37	No		No	Disposable surgical	Complete
45	5/08/2020 12:41	5/08/2020	12:36	23	Female		37	36.9	35.2	35.2	35.3	35	36.1	No		No	Re-useable cloth	Complete
46	5/08/2020 12:46	5/08/2020	12:41	56	Male		36.7	36.8	34.3	34.4	34.9	34.6	36.8	No		No	Disposable surgical	Complete
47	5/08/2020 12:56	5/08/2020	12:51	26	Male		36.6	36.7	34.5	34.6	35.1	35.1	36.2	No		No	Re-useable cloth	Complete
48	5/08/2020 14:22	5/08/2020	14:19	32	Male		36.3	36.5	35.1	35.1	35.1	35.2	36.2	No		No	Re-useable cloth	Complete
49	5/08/2020 14:43	5/08/2020	14:36	27	Male		36.6	36.6	35.5	35.4	35.9	35.8	36.8	No		No	Re-useable cloth	Complete
50	5/08/2020 15:34	5/08/2020	15:28	35	Male		36.4	36.8	35.2	34.8	35.6	35.2	36.6	No		No	Re-useable cloth	Complete
51	5/08/2020 15:41	5/08/2020	15:38	38	Male		36.8	36.4	34.3	34.3	34.4	35.2	36.8	No		No	Re-useable cloth	Complete
52	5/08/2020 16:02	5/08/2020	15:57	29	Male		36.5	36.3	34.8	34.6	35	34.9	36.3	No		No	Re-useable cloth	Complete
53	5/08/2020 16:14	5/08/2020	16:10	28	Male		36.7	36.6	34.5	34.5	34.7	34.7	36.2	No		No	Disposable surgical	Complete
54	5/08/2020 16:30	5/08/2020	16:21	50	Female		36.3	36.2	34.9	34.8	34.9	34.9	35.8	No		No	Disposable surgical	Complete
55	5/08/2020 17:02	5/08/2020	16:58	34	Male		36.8	36.9	34.8	34.8	35.2	35.1	36.6	No		No	Disposable surgical	Complete
56	5/08/2020 17:06	5/08/2020	17:01	37	Male		36.9	37.1	34.1	34.5	35.2	35.1	37	No		No	Disposable surgical	Complete
57	6/08/2020 9:32	6/08/2020	9:27	59	Male		36	36.3	34.3	34	34.2	34.2	35.2	No		No	Disposable surgical	Complete
58	6/08/2020 10:05	6/08/2020	9:59	59	Male		36.8	37	35.2	35.7	35.7	35.9	36.9	No		No	Disposable surgical	Complete
59	6/08/2020 10:24	6/08/2020	10:20	29	Male		37.1	36.9	36	36.1	36.4	36.4	36.3	No		No	Disposable surgical	Complete
60	6/08/2020 10:29	6/08/2020	10:25	38	Male		36.2	36.3	35.5	35.5	36.1	36	36.4	No		No	Re-useable cloth	Complete
61	6/08/2020 10:33	6/08/2020	10:29	32	Male		36.6	36.8	35.1	35.3	35.3	35.3	36.8	No		No	Re-useable cloth	Complete
62	6/08/2020 10:47	6/08/2020	10:43	59	Male		37.3	37.2	34.7	34.6	35.2	35.1	36	No		No	Disposable surgical	Complete
63	6/08/2020 11:11	6/08/2020	11:08	34	Male		37.2	37.1	35.8	35.8	36.6	36.6	37	No		No	Disposable surgical	Complete
64	6/08/2020 11:14	6/08/2020	11:10	29	Female		36.9	36.8	34.5	34.5	35.4	35.2	36.1	No		No	Re-useable cloth	Complete
65	6/08/2020 11:23	6/08/2020	11:18	38	Male		36.1	36.1	34.4	34.6	34.2	34.5	36.7	No		No	Re-useable cloth	Complete
66	6/08/2020 12:40	6/08/2020	12:35	40	Male		36.9	36.8	34.8	34.9	35.6	35.3	36.8	No		No	Re-useable cloth	Complete
67	6/08/2020 12:42	6/08/2020	12:35	26	Male		36.5	36.4	34.5	34.3	35.1	35.1	36.1	No		No	Disposable surgical	Complete
68	6/08/2020 12:49	6/08/2020	12:44	27	Male		36.5	36.3	34.4	34.4	35.1	35.1	36.5	No		No	Re-useable cloth	Complete
69	6/08/2020 12:53	6/08/2020	12:49	33	Male		36.8	36.8	35.1	35.1	35.7	35.7	36.4	No		No	Re-useable cloth	Complete
70	6/08/2020 12:59	6/08/2020	12:54	33	Male		37	36.9	35	34.9	35.7	35.7	37	No		No	Disposable surgical	Complete
71	6/08/2020 13:25	6/08/2020	13:21	37	Male		36.5	36.5	34.1	34.1	35	34.7	36.2	No		No	Re-useable cloth	Complete
72	6/08/2020 13:36	6/08/2020	13:29	24	Female		37.1	37.1	34.5	34.6	35.2	35.4	36.6	No		No	Disposable surgical	Complete
73	6/08/2020 13:50	6/08/2020	10:43	59	Male		37.3	37.2	34.7	34.6	35.2	35.1	36	No		No	Disposable surgical	Complete
74	6/08/2020 14:10	6/08/2020	14:04	27	Male		36.8	36.7	35.2	35.2	36.2	36	37.3	No		No	Disposable surgical	Complete
75	6/08/2020 14:11	6/08/2020	14:07	26	Male		36.2	36.5	34.6	35	35.5	35.6	35.9	No		No	Disposable surgical	Complete
76	6/08/2020 14:58	6/08/2020	14:53	57	Male		36.1	36.3	34.4	34.3	34.9	35	36.6	No		No	Re-useable cloth	Complete
77	6/08/2020 15:04	6/08/2020	15:00	36	Male		36.2	36.2	34.6	34.6	35.5	35.1	36.3	No		No	Disposable surgical	Complete
78	6/08/2020 15:18	6/08/2020	15:12	41	Female		36.5	36.4	34.4	34.4	35	35.1	36.8	No		No	Re-useable cloth	Complete
79	6/08/2020 15:24	6/08/2020	15:17	22	Female		36.4	36.6	32.8	33	33.8	33.7	35.9	No		No	Disposable surgical	Complete
80	6/08/2020 15:26	6/08/2020	15:21	29	Female		36.3	36.2	33	33	33.5	33.6	36.2	No		No	Re-useable cloth	Complete
81	6/08/2020 15:28	6/08/2020	15:23	28	Male		37.1	37.1	35.3	35	35.7	35.6	36.8	No		No	Disposable surgical	Complete
82	6/08/2020 15:37	6/08/2020	15:32	25	Female		36.9	36.6	34.3	34.4	35	35	36.5	No		No	Disposable surgical	Complete
83	6/08/2020 16:05	6/08/2020	16:00	48	Female		37.2	37	34.8	34.6	35.4	35.2	36.3	No		No	Disposable surgical	Complete
84	6/08/2020 16:44	6/08/2020	16:38	26	Female		37.1	37	34.5	34.6	35.3	35.1	37	No		No	Re-useable cloth	Complete
85	7/08/2020 9:15	7/08/2020	9:09	41	Female		36.2	36.2	33.4	33.3	33.6	33.5	36.2	No		No	Re-useable cloth	Complete
86	7/08/2020 9:18	7/08/2020	9:13	57	Male		36.8	36.9	34.7	34.5	35	34.7	36.2	No		No	Disposable surgical	Complete
87	7/08/2020 9:21	7/08/2020	9:17	56	Male		36.7	36.5	34.3	34.3	34.6	34.7	35.9	No		No	Disposable surgical	Complete
88	7/08/2020 9:26	7/08/2020	9:22	29	Male		37.2	37	36.2	36.1	36.5	36.5	36.6	No		No	Disposable surgical	Complete
89	7/08/2020 9:32	7/08/2020	9:27	38	Male		36.3	36	33.6	33.7	34.2	34	35.9	No		No	Re-useable cloth	Complete
90	7/08/2020 10:18	7/08/2020	10:12	56	Male		37.2	36.7	34.9	34.8	35.2	35	36.7	No		No	Disposable surgical	Complete
91	7/08/2020 10:22	7/08/2020	10:18	34	Male		36.2	36	35.1	35	35.4	35.2	36.5	No		No	Re-useable cloth	Complete
92	7/08/2020 10:30	7/08/2020	10:25	39	Male		36.2	36.3	34	34	34.7	34.7	35.9	No		No	Disposable surgical	Complete
93	7/08/2020 10:36	7/08/2020	10:30	29	Female		36.8	36.8	33.9	33.8	34.5	34.5	36.6	No		No	Disposable surgical	Complete
94	7/08/2020 10:45	7/08/2020	10:39	28	Male		36.7	36.3	34.3	34	34.4	34.9	36.4	No		No	Disposable surgical	Complete
95	7/08/2020 10:53	7/08/2020	10:49	26	Male		36.9	37.1	34.8	34.8	35.4	35.4	36.9	No		No	Re-useable cloth	Complete
96	7/08/2020 10:57	7/08/2020	10:52	34	Male		36.7	36.6	33.6	33.5	34.6	34.1	36	No		No	Re-useable cloth	Complete
97	7/08/2020 11:54	7/08/2020	11:50	28	Female		37.2	37	34.6	34.5	35.4	35.3	37	No		No	Disposable surgical	Complete
98	7/08/2020 11:55	7/08/2020	11:50	35	Male		36.8	36.7	34.4	34.4	35.2	35	36.8	No		No	Disposable surgical	Complete
99	7/08/2020 12:16	7/08/2020	12:11	55	Male		36.7	36.7	33.3	33.3	33.8	33.8	36	No		No	Disposable surgical	Complete
100	7/08/2020 12:35	7/08/2020	12:31	30	Male		36.8	36.8	34.8	34.8	35.1	35.1	36.1	No		No	Disposable surgical	Complete
101	7/08/2020 14:03	7/08/2020	13:58	28	Female		36.9	37	34.5	34.3	35	35	37	No		No	Disposable surgical	Complete
102	7/08/2020 14:16	7/08/2020	14:11	32	Female		36.6	36.5	33.7	33.6	34.6	34.5	37	No		No	Disposable surgical	Complete
103	7/08/2020 14:23	7/08/2020	14:20	33	Male		36.8	36.9	35.1	34.8	35.6	35.4	36.4	No		No	Re-useable cloth	Complete
104	7/08/2020 14:32	7/08/2020	14:24	29	Female		36.9	36.7	34	34	34.4	34.4	36.9	No		No	Re-useable cloth	Complete
105	7/08/2020 15:15	7/08/2020	15:12	36	Male		36.8	36.5	35.5	35.4	35.9	36	36.7	No		No	Disposable surgical	Complete
106	7/08/2020 15:26	7/08/2020	15:17	26	Male		36.3	36.5	34.4	34.1	34.9	34.6	36.3	No		No	Disposable surgical	Complete
107	7/08/2020 15:31	7/08/2020	15:29	40	Male		36.6	36.7	34.1	34.6	35.1	35.1	36.6	No		No	Re-useable cloth	Complete
